# Supplementary material for: Pain After Lower Limb Amputations: Insights from the Heidelberg Amputation Registry
Source: Medicina (Kaunas). 2024 Nov 18;60(11):1887. doi: 10.3390/medicina60111887 (PMC11597051; doi:10.3390/medicina60111887)
Supplement: Supplementary file 1 [file medicina-60-01887-s001.zip]

Archive with 1 entries (1 files):
- medicina-3242377-supplementary.pdf
